# Supplementary material for: Nuclear Scaffold Attachment Sites within ENCODE Regions Associate with Actively Transcribed Genes
Source: PLoS One. 2011 Mar 14;6(3):e17912. doi: 10.1371/journal.pone.0017912 (PMC3056778; doi:10.1371/journal.pone.0017912)
Supplement: Table S1 — HeLa SARs identified across ENCODE pilot regions. See attached Excel file. (XLS) [file pone.0017912.s001.xls]

## Sheet: MAT_rep134_p3.hg18.bed.trim.joi
Chromosome	Start	End
chr1	149425310	149430000
chr1	149432539	149453481
chr1	149456666	149462327
chr1	149469998	149482226
chr1	149487766	149495258
chr1	149497768	149500164
chr1	149522246	149528349
chr1	149579203	149588031
chr1	149595251	149600813
chr1	149606553	149608679
chr1	149612182	149616359
chr1	149628492	149632689
chr1	149638321	149641439
chr1	149679979	149690852
chr1	149695718	149700522
chr1	149731601	149733144
chr1	149762714	149776385
chr1	149784153	149788857
chr1	149858748	149870230
chr1	149878347	149883827
chr1	149896738	149898578
chr1	149903758	149906246
chr10	55180887	55183120
chr10	55235971	55237099
chr10	55255782	55256806
chr10	55269255	55272351
chr10	55575894	55578019
chr10	55613265	55618316
chr10	55650139	55651203
chr11	1861706	1864551
chr11	1901303	1902367
chr11	5010913	5012018
chr11	5015025	5017817
chr11	5623939	5625000
chr11	5631915	5634117
chr11	5636647	5640283
chr11	5682104	5687434
chr11	5724904	5732587
chr11	64227965	64233444
chr11	64295035	64298921
chr11	64302186	64307325
chr11	64327384	64336624
chr11	64341795	64343368
chr11	64347273	64348343
chr11	64397864	64410379
chr11	116188058	116193031
chr11	116255203	116259507
chr11	116321613	116322637
chr11	116326662	116331299
chr11	116338436	116348144
chr11	116387706	116401009
chr11	116419437	116425230
chr11	116444510	116448960
chr11	116459007	116460097
chr12	38643816	38652242
chr12	38705429	38706453
chr12	38820990	38830421
chr12	38924456	38928691
chr12	38985074	38987669
chr12	39047299	39048442
chr13	29658044	29659127
chr13	29725939	29730665
chr13	29749721	29753992
chr13	29867246	29882856
chr13	29893786	29899479
chr13	112360139	112361818
chr13	112451551	112453342
chr14	98501879	98511442
chr14	98690989	98692238
chr14	98696586	98697610
chr14	98805003	98809089
chr15	41558048	41563786
chr15	41567986	41573353
chr15	41880015	41899493
chr15	41902259	41903350
chr15	41907592	41908871
chr16	630	5861
chr16	33054	44466
chr16	113021	114805
chr16	149637	150738
chr16	160410	161434
chr16	174595	181060
chr16	183884	185630
chr16	205797	225656
chr16	320792	325831
chr16	386182	394152
chr16	424715	432288
chr16	479729	481359
chr16	25917395	25919944
chr16	26070439	26071973
chr16	26086594	26091100
chr16	61217490	61218557
chr18	23778379	23783016
chr18	23835886	23838503
chr18	23853624	23858674
chr18	23898596	23904045
chr18	23935481	23937354
chr18	23978241	23979443
chr18	24001839	24004790
chr18	24007744	24009092
chr18	24020059	24028568
chr18	24185558	24187695
chr18	59602652	59604293
chr18	59878944	59884528
chr19	59214804	59216079
chr19	59277455	59278990
chr19	59281767	59283135
chr19	59294347	59320004
chr19	59326649	59335318
chr19	59349571	59350825
chr19	59374535	59376678
chr19	59397589	59407728
chr19	59418153	59423170
chr19	59425776	59429838
chr19	59437855	59439875
chr19	59458948	59460468
chr19	59546136	59548050
chr19	59560229	59567366
chr19	59628492	59630029
chr19	59633534	59641836
chr19	59663844	59671913
chr19	59707710	59713685
chr19	59913541	59917942
chr2	51519115	51525406
chr2	51628212	51636321
chr2	51762322	51765745
chr2	51770421	51771529
chr2	51777108	51783820
chr2	51809024	51811873
chr2	51836838	51844309
chr2	51896063	51897173
chr2	51912184	51913990
chr2	51917920	51919696
chr2	51923808	51925268
chr2	51976902	51978571
chr2	51987111	51991742
chr2	118116102	118119372
chr2	220010429	220012601
chr2	220023446	220030616
chr2	220047193	220055869
chr2	220059728	220061639
chr2	220067022	220073899
chr2	220169808	220176259
chr2	220179325	220183851
chr2	220191784	220196179
chr2	234272446	234274153
chr2	234359619	234361171
chr2	234417940	234445330
chr2	234468177	234469496
chr2	234572917	234580965
chr20	33322327	33324368
chr20	33334716	33337967
chr20	33345132	33346182
chr20	33359776	33369908
chr20	33461874	33462920
chr20	33507350	33510413
chr20	33591688	33595317
chr20	33597966	33599392
chr20	33604870	33612321
chr20	33626628	33628489
chr20	33687877	33693296
chr20	33708495	33712860
chr20	33741046	33742490
chr20	33745435	33753147
chr20	33757912	33787405
chr20	33791252	33796744
chr20	33800864	33804928
chr21	32678720	32680311
chr21	32686241	32689087
chr21	32725952	32727379
chr21	32731246	32735481
chr21	32750621	32753085
chr21	32786924	32790639
chr21	32825604	32827480
chr21	32832779	32834521
chr21	32861905	32864336
chr21	32915096	32919644
chr21	32923184	32924326
chr21	32987142	32990297
chr21	33115217	33116773
chr21	33126595	33132686
chr21	33200868	33202686
chr21	33480953	33485769
chr21	33614605	33620257
chr21	33628889	33630359
chr21	33633240	33635925
chr21	33639037	33640851
chr21	33796265	33800306
chr21	33813718	33849754
chr21	33855149	33862095
chr21	33872021	33873151
chr21	33883174	33888360
chr21	33924959	33943171
chr21	33946618	33949940
chr21	33967724	33969056
chr21	34240551	34244856
chr21	34257622	34261559
chr21	34270558	34271973
chr21	34358852	34364221
chr21	39270014	39274620
chr21	39289695	39302111
chr21	39307964	39312688
chr21	39348199	39350439
chr21	39467855	39469213
chr21	39506572	39513078
chr21	39549422	39551098
chr21	39629788	39630854
chr21	39640864	39646341
chr21	39654926	39658838
chr21	39666902	39668703
chr22	30140133	30141950
chr22	30145509	30152346
chr22	30162597	30164966
chr22	30213295	30217101
chr22	30233600	30235184
chr22	30269320	30278038
chr22	30280866	30288102
chr22	30298271	30301695
chr22	30314568	30316349
chr22	30321388	30323894
chr22	30354391	30367020
chr22	30372025	30373640
chr22	30397207	30398709
chr22	30464479	30466001
chr22	30470047	30475876
chr22	30507921	30511178
chr22	30702772	30704589
chr22	30709858	30718149
chr22	30868575	30871190
chr22	30918366	30919866
chr22	31083244	31087225
chr22	31525819	31534343
chr4	118467213	118469167
chr4	118475590	118477121
chr4	118482642	118497575
chr4	118508883	118510178
chr4	118513780	118516998
chr4	118521447	118525327
chr4	118529433	118530609
chr4	118542017	118543123
chr4	118547104	118549801
chr4	118615066	118619659
chr4	118669925	118672097
chr4	118706938	118708894
chr4	118759952	118761379
chr4	118864564	118875074
chr4	118881565	118887815
chr4	118923998	118925511
chr4	118951445	118953321
chr5	55955598	55957666
chr5	56113755	56125497
chr5	56236283	56254086
chr5	56337365	56339977
chr5	131536056	131544055
chr5	131902368	131903975
chr5	132067007	132071812
chr5	132203395	132204480
chr5	132217368	132219154
chr6	41694209	41695332
chr6	41795980	41800062
chr6	41803508	41814291
chr6	41876786	41879499
chr6	41886337	41888148
chr6	73972857	73978120
chr6	73981843	73986046
chr6	74017135	74018664
chr6	74021933	74023945
chr6	74044448	74046059
chr6	74056516	74058654
chr6	74120289	74125002
chr6	74130159	74137713
chr6	74140673	74145355
chr6	74191090	74195723
chr6	74216970	74218744
chr6	74222754	74233946
chr6	74236899	74239917
chr6	74245452	74253089
chr6	74266920	74267982
chr6	74274374	74289952
chr6	108378170	108391401
chr6	108470257	108479637
chr6	108533197	108536035
chr6	108680323	108689058
chr6	108721957	108723338
chr6	108845841	108851145
chr6	132288109	132289671
chr6	132301244	132310852
chr6	132316375	132322439
chr6	132327739	132329237
chr6	132352311	132354319
chr6	132579832	132581003
chr6	132674862	132676740
chr7	26949617	26952181
chr7	26955236	26964927
chr7	27043544	27045278
chr7	27059416	27060440
chr7	27073389	27075593
chr7	27104792	27106550
chr7	27116242	27119984
chr7	27176357	27194818
chr7	27199955	27202762
chr7	89626325	89633571
chr7	89667813	89669827
chr7	89785791	89786935
chr7	89811684	89813071
chr7	90029936	90031812
chr7	90045434	90047234
chr7	90127489	90134623
chr7	90146512	90149681
chr7	90153345	90154769
chr7	90251521	90255314
chr7	90281543	90291709
chr7	90453237	90454261
chr7	113720736	113728287
chr7	113747076	113758359
chr7	113762135	113766981
chr7	113772690	113777580
chr7	113794136	113799202
chr7	113830137	113838003
chr7	113844454	113851802
chr7	113854350	113867178
chr7	113875436	113878353
chr7	113884822	113892899
chr7	113905573	113907244
chr7	113911458	113912673
chr7	113922827	113926732
chr7	113929321	113934708
chr7	113945974	113947693
chr7	113955526	113963377
chr7	113981329	113989803
chr7	113996749	114003776
chr7	114006618	114016654
chr7	114054192	114063568
chr7	114071822	114076042
chr7	114248038	114249233
chr7	114283094	114284418
chr7	114338178	114339300
chr7	114361864	114365235
chr7	114385840	114387092
chr7	114401256	114405647
chr7	114440950	114446397
chr7	114468856	114473601
chr7	114550865	114570028
chr7	114616619	114622728
chr7	114627602	114629133
chr7	114681782	114682845
chr7	115648922	115657455
chr7	115661148	115662452
chr7	115696275	115697553
chr7	115774456	115778836
chr7	115851955	115862631
chr7	115903383	115905379
chr7	115951308	115956460
chr7	115972155	115973198
chr7	116033568	116034592
chr7	116040286	116042369
chr7	116096421	116106205
chr7	116117216	116134583
chr7	116223729	116240442
chr7	116313163	116317503
chr7	116369346	116376063
chr7	116378903	116384223
chr7	116453827	116456388
chr7	116459547	116462041
chr7	116640174	116646485
chr7	116788482	116792113
chr7	116800358	116802701
chr7	116806511	116811847
chr7	116837002	116844161
chr7	116942804	116947364
chr7	116985944	116987677
chr7	117012754	117029816
chr7	117065576	117067690
chr7	117099075	117102382
chr7	117130998	117144628
chr7	117267083	117268474
chr7	117274963	117277044
chr7	117290686	117293859
chr7	117301031	117306734
chr7	117344227	117345681
chr7	125886424	125889059
chr7	125976287	125980512
chr7	126055555	126057208
chr7	126061208	126062256
chr7	126124770	126126729
chr7	126158846	126162100
chr7	126172315	126175812
chr7	126189450	126192623
chr7	126243426	126248907
chr7	126799793	126816637
chr7	126830331	126831901
chr8	118948267	118957036
chr8	119013769	119023773
chr8	119027885	119033253
chr8	119046317	119049508
chr8	119102453	119106164
chr8	119166639	119176371
chr8	119247068	119248200
chr9	130758069	130759592
chr9	130831697	130833171
chr9	130851089	130855952
chr9	130941188	130944636
chr9	130972000	130973169
chr9	130976730	130983233
chr9	130988765	130989789
chr9	130993439	130997176
chr9	131041927	131043203
chr9	131049677	131050891
chr9	131149618	131150729
chr9	131162619	131171568
chr9	131210062	131221458
chrX	122647583	122649891
chrX	122652780	122654290
chrX	122669208	122675000
chrX	122697207	122698763
chrX	122754239	122755792
chrX	122763079	122770419
chrX	122783923	122786980
chrX	122794617	122797473
chrX	122819729	122824011
chrX	122829764	122863815
chrX	122869962	122872132
chrX	122901615	122903476
chrX	122908614	122910224
chrX	122929684	122931655
chrX	122943820	122951017
chrX	122969664	122971666
chrX	122985015	122991773
chrX	122998970	123000016
chrX	123002543	123004410
chrX	123022384	123028647
chrX	123059153	123060500
chrX	152843208	152844688
chrX	152852036	152859178
chrX	152869044	152870229
chrX	152889897	152891147
chrX	152901107	152902945
chrX	152906547	152907698
chrX	152992892	152996458
chrX	153217265	153225593
chrX	153242161	153253571
chrX	153257249	153265601
chrX	153269611	153287199
chrX	153397487	153404620
chrX	153407390	153408497
chrX	153421719	153430072
chrX	153446719	153450348
chrX	153462059	153463636
chrX	153482210	153486972
chrX	153503666	153505243
chrX	153516941	153520570
chrX	153646611	153647921
chrX	153907284	153913747
