# Supplementary material for: Nuclear Scaffold Attachment Sites within ENCODE Regions Associate with Actively Transcribed Genes
Source: PLoS One. 2011 Mar 14;6(3):e17912. doi: 10.1371/journal.pone.0017912 (PMC3056778; doi:10.1371/journal.pone.0017912)
Supplement: Table S2 — Primers used for quantitative PCR in this study. See attached Excel file. (XLS) [file pone.0017912.s002.xls]

## Sheet: Sheet1
	Chromosome	Start	End	Forward Primer	Reverse Primer
ApoB Positive Control	chr2	21077838	21077965	TCCTCCTCCCCCAAGTTTAG	TATGAACTGGACCTGCACCA
ApoB Negative Control	chr2	21118750	21118891	CCTGGTGGCACTTCTTGAAT	TTTCTGCTATGTGGCTGACG
SAR 1	chr12	38827828	38828085	TATCCCTTTCCTCCCCCTAA	TCCATGCCTATGTCGGTGTA
SAR 2	chr2	51633561	51633848	GGCAGTTTCACGGAGACATT	TGTCCCTTACATCCAGCACA
SAR 3	chr7	116236645	116236880	TTTCAAAACAGAGGGGCAAC	AATCGTGCCATCAAACACAA
SAR 4	chr2	118117119	118117281	GCTCCATAGCCATCCACAAT	ACATGGCTCAACACAATCCA
SAR 5	chr2	234440405	234440604	GCTGAAAAGGCTGCACTGAT	CCGGAGCTTCAAACAAAAAG
SAR 6	chr6	74232795	74233028	AGCTGTGTGGGGTCTGAGAG	GCATTTCCCAGTGTGTTCAG
SAR 7	chr7	113931632	113931782	CAAGAGAGTGTTGAGCCATGA	TCGACACCAAGGAACAGAAA
SAR 8	chr15	41892248	41892535	AGCACTGGCTGGCACTCTAT	GAGGCATGGAAAGTTCGAGA
SAR 9	chr7	113856054	113856341	AAATTGATGCAGTTATTGCCTTT	CAGAAGTTCACGGCAAACAA
SAR 10	chr13	9868573	29868733	AGAGCTGGATGTTCCCTTCA	TAGCAGGGCTTCTTCAGCAT
SAR 11	chr7	115655453	115655677	GGGGATAAAAGGGTGTTTGG	CAGCGTCCAAGAAAACAGGT
SAR 12	chr1	149489443	149489679	GGGAACCTTTGGAGAGAAGC	TTCTGTGCCACCTTCAGAGA
SAR 13	chrX	153280683	153280877	GGGTGTTGTCTGTGTTGCAG	GGTAACTGCAGGGGAGTGAA
SAR 14	chr5	5620117	56250290	TCCGTCTCCTAAAGCCTGAA	ACCACATCCCTTCCTTGTCA
SAR 15	chr20	33804147	33804285	GCGATAGATGCTCTGGATCG	TCACTGTTGCGTTTGCATTT
SAR 16	chr7	126154624	126174739	ATGCATTCCTAGCCACTTGC	CCAAACCAGGGAATTTGATCT
SAR 17	chr1	149683450	149683643	CACATGCCTTTGTTTTCCAG	CCATCGGCAGAGGTTATTGT
SAR 18	chr4	118492339	118492624	ATGCCCAACTGAATCAAACC	GGAAGCAAAGGACAACTTCG
SAR 19	chr2	234360306	234360491	GCACTGCCATGAACAGGAAT	TTCCAGAGCAGAGCTTGGTT
SAR 20	chrX	122855474	122255659	GTTGCCTCATTGCCATCTCT	CTGTGAAGAAGCTGGGGAAG
SAR 21	chr7	126807970	126808154	ACATGGTCATCCAGACAGCA	GAGGGCTGGATGTTTGAAAG
SAR 22	chr21	39299854	39300128	GGAAAAGACATGGTCCCAAA	TTGCCACAGTGAGCTACGTT
SAR 23	chr7	27193331	27193442	CACCACCTTTACAAGGATTGC	CAGGGATTCAAAGGACATGAA
SAR 24	chr18	24021095	24021368	TGGAGCTTGGACACATGAAG	TGTGCAAGGAACTGGATTGA
SAR 25	chr11	116330023	116330294	GTCTCCATAACCTGGTGCAAA	TGCAGAGACCTCATGGAACA
SAR 26	chr21	33481906	33482019	GCAGCATTATTCCAAACCAGA	CCTTGTCTTCTTCCCCTCCT
SAR 27	chr6	108846855	108847115	CATCTGATCAAGGTCCAGCA	CCCCTGGGGAGATTATTTTAGA
SAR 28	chr2	51809956	51810242	TTGGAGAGTTGGGTCAAAATG	TTAATGCCCTGATGGTGAAA
SAR 29	chr2	51990821	51991084	CCTTGACCACAAACAGAGAGG	TTTTGGGATGAAAGAGGCTATC
SAR 30	chr16	215016	215171	CCAACATCAAGCAGAGCTGA	GTGCCCTTCCTGGTCAGTAG
SAR 31	chrX	122671510	122671731	CTGCCTGCCTGAAATGAAAT	TACCCTTGCCTGCTTCCTTA
SAR 32	chr16	393370	393531	GCAAAAGTTTGCCATCCATC	AGCCCTGCATGGCACTAATA
SAR 33	chr20	33759213	33759419	CAGTTGCTCCAATGCTTTCA	CAGCCCTAATTTCTCGGTGT
SAR 34	chr7	113888719	11388968	TGACCATGATTGTGTCCTGCT	TGGAAGATGGCAAAGTCACA
SAR 35	chr2	234580020	234580205	ACACAGGCAGCTCCAATTCT	ATTGTTTCATTTGCCCCTTG
SAR 36	chr21	39308618	39308847	TGGGAGATTTCCGTTTCTTG	TGGACTTCACCAGCTCAGAA
SAR 37	chr11	1862949	1863191	CAATCAATGTCCCTCCCATC	GAAGGGAGTTGGTGGATGAA
SAR 38	chr16	425393	425625	CAGACAAAAGGATTAGGCATCC	ACCATACGCCCTCTCCTACA
SAR 39	chr21	39644382	39644574	GCAGGGATGGAGATACGAAA	CTAGCGCATCTTCGGTTCTT
SAR 40	chr21	33129789	33129930	CTTTCCAGGAGCATCCACAT	AGCTCTCTCCCCAACCTTTC
SAR 41	chr7	15887500	125887797	GGCTGAAGCACTCCAGAAAA	GCCTTCTCCACCTTTCACTG
SAR 42	chr7	113794935	113795086	CCATTTCCCCTGAACCCTA	AGGAGGTGATGTTCCACGAC
SAR 43	chr12	38986246	38986519	GTTGAGAGCGGCTTCTCCT	GCTTTCAAAACTGATCAAGGTG
SAR 44	chrX	122648891	122649163	GTTCCCACATGCCTTTCATC	CTTACCAAAGGGTTGGGACA
SAR 45	chrX	153263331	153263465	AAATTCAGGCAAAGCTGCAT	GCTGAGAATGATGTGCCAGA
SAR 46	chr7	116314249	11314463	TGCCTGTTAGCACACCTGTT	TGTGTGAAGACAAGACGCATT
SAR 47	chr7	114362729	114362869	AAAGATTCCTGCCAATCAACA	ACTGAACCAGGCAGAGGTGT
SAR 48	chr16	161010	161175	CCACAGGCTCTCTTTTTGGA	GGGGATCATGATGGAAACAT
Neg 1	chr7	116541648	116541853	CCAACTGCCTGGGTTTATCT	GACAATGATGTCACAGGAGGA
Neg 2	chr12	39114136	39114435	TGGCTGGCTGATCTTATTCC	TTCTGTATTGGGGCTTGGAC
Neg 3	chr6	73920388	73920621	GGCAAAAATGCATGGAAAAT	TGATGCATCTGTGAACACACTC
Neg 4	chr7	11581424	115814406	GCACCCACACTGAATGAATG	ACAATGTGGCAGTTGTGCAT
Neg 5	chr21	33595465	33595727	CCACCTCACCACTCCTGTTT	AGCTGGCTTGTGTTTCCTGT
Neg 6	chr13	112586667	112586878	AGCTCTGCCTGTGTGGAGAT	AAGACCCTGCAACGTCATTC
Neg 7	chr8	119129605	119129815	GCAACAGAGGGCAAGAAGAG	CATGGCTTTGGGTTTTGGTA
Neg 8	chr22	31313429	31313539	CTTTTGGCTGGACTTCTGCT	AATGGATCCCAGGGGAATAG
Neg 9	chr6	74095298	74095432	CTTGGCTGTTCAACCATCCT	CAGCCAGCTTCAAGGAAATC
Neg 10	chr19	59609051	59609235	AGCCAGGGTGACAAGAGTGA	GGAAAGAAAGAAAGGGAAGGAA
Neg 11	chr16	26020999	26021202	TCCTAAAACTGGCACCTGAAA	CCTTTTGAGTGCTTGGAGGA
Neg 12	chr11	5100704	5100902	AGTTGCAGGGCTGGTAACAT	GCCAGGGAAGAACACAGAAT
Neg 13	chr12	38806307	38806446	GCTAGGGGAAGGAAGGTGAT	GTTCAAAAGATTAAGAGAAGAGAGGAA
Neg 14	chr15	41578607	41578707	GAATATAAGAGAAGACTTCAGTGGACA	CTTTATGTACACACACTACCTCAGAAT
Neg 15	chr14	53267627	53267804	GTGTGGAATCAACAGGGTCA	GAATCTCAGAGCACGATGACA
Neg 16	chr15	41550033	41550191	GCAGAGAGATGGATGCCTGT	TGGGAAAGCAGTGTTTTGTG
